# Supplementary material for: Core-Clock Genes Regulate Proliferation and Invasion via a Reciprocal Interplay with MACC1 in Colorectal Cancer Cells
Source: Cancers (Basel). 2022 Jul 16;14(14):3458. doi: 10.3390/cancers14143458 (PMC9319284; doi:10.3390/cancers14143458)
Supplement: Supplementary file 1 [file cancers-14-03458-s001.zip]

Archive with 2 entries (2 files):
- File S1.pdf
- Supplementary Figures.pdf
